# Supplementary material for: Evaluation of Carnitine Status in Postnatal Piglets from Sows Fed Clofibrate
Source: Curr Issues Mol Biol. 2025 Nov 29;47(12):1004. doi: 10.3390/cimb47121004 (PMC12732076; doi:10.3390/cimb47121004)
Supplement: Supplementary file 1 [file cimb-47-01004-s001.zip]

Archive with 1 entries (1 files):
- cimb-3981489-supplementary.pdf
